# Supplementary material for: Decrease in the Ratio proBDNF/BDNF in the Urine of Aging Female Patients with OAB
Source: Metabolites. 2023 Jun 3;13(6):723. doi: 10.3390/metabo13060723 (PMC10303400; doi:10.3390/metabo13060723)
Supplement: Supplementary file 1 [file metabolites-13-00723-s001.zip]

Archive with 1 entries (1 files):
- metabolites-2407969-supplementary.pdf
